# Supplementary material for: Tension can directly suppress Aurora B kinase-triggered release of kinetochore-microtubule attachments
Source: Nat Commun. 2022 Apr 20;13:2152. doi: 10.1038/s41467-022-29542-8 (PMC9021268; doi:10.1038/s41467-022-29542-8)
Supplement: Supplementary file 4 — Source Data [file 41467_2022_29542_MOESM4_ESM.xlsx]

## Sheet: Figure 1b
Figure 1b
										autoradiogram

## Sheet: Figure 2a
Figure 2a
									Ndc80 phosphorylation	quant1	quant2	quant_avg
									WT -AurB*	56.9283	59.9197	58.424
									WT +AurB*	167.058	202.179	184.618
									7A -AurB*	26.4986	67.2749	46.8867
									7A +AurB*	46.1471	105.188	75.6676

## Sheet: Figure 2c
Figure 2c
	western blots

## Sheet: Figures 3b, 3c, and 3d
Summary data for Figures 3b, 3c, and 3d
experiment condition	kinetochore type	kinetochore source strain	Dsn1:bead ratio	force (pN)	s.d. of force (pN)	total time (h)	total number of detachments	total rate of detachment (h-1)	uncertainty in total rate of detachment (h-1)	time growing (h)	number of detachments during growth	rate of detachment during growth (h-1)	uncertainty in rate of detachment during growth (h-1)	time shortening (h)	number of detachments during shortening	rate of detachment during shortening (h-1)	uncertainty in rate of detachment during shortening (h-1)
				F	eF	tdet	ndet	rdet	erdet	tdeta	ndeta	rdeta	erdeta	tdetd	ndetd	rdetd	erdetd
AurB*-KD, 5 µM	Mps1-1	SBY8726	3300	1.26971	0.629366	3.0239	7	2.31489	0.874946	2.24526	1	0.445383	0.445383	0.778642	6	7.70573	3.14585
AurB*, 0.5 µM	Mps1-1	SBY8726	3300	1.0274	0.473891	2.38736	11	4.6076	1.38924	2.12698	6	2.8209	1.15163	0.260381	5	19.2027	8.58769
AurB*, 5 µM	Mps1-1	SBY8726	3300	1.13495	0.480539	1.53317	11	7.17466	2.16324	1.21187	5	4.12585	1.84513	0.321301	6	18.6741	7.62365
Statistical comparisons for Figures 3b, 3c, and 3d
conditions compared			p-values* for comparisons of total rates of detachment	p-values* for comparisons of detachment rates during growth	p-values* for comparisons of detachment rates during shortening
			rdet	rdeta	rdetd
5 µM AurB*-KD vs. 0.5 µM AurB*			0.0786517	0.029775	0.0804607
0.5 µM AurB* vs. 5 µM AurB*			0.153685	0.273191	0.539571
5 µM AurB*-KD vs. 5 µM AurB*			0.0090584	0.009569	0.0667711
5 µM AurB*-KD vs. 0.5 µM & 5 uM AurB* (pooled)			0.0180716	0.00960891	0.0369929
*computed using the E-test described in Krishnamoorthy & Thomson (2004) "A more powerful test for comparing two Poisson means." Journal of Statistical Planning and Inference 119:23-35.
Individual event data for Figures 3b, 3c, and 3d
AurB-KD at 5 µM											AurB* at 0.5 µM											AurB* at 5 µM
event number	experiment condition	kinetochore type	kinetochore source strain	Dsn1:bead ratio	force (pN)	s.d. of force (pN)	time growing (s)	time shortening (s)	ends with detachment?		event number	experiment condition	kinetochore type	kinetochore source strain	Dsn1:bead ratio	force (pN)	s.d. of force (pN)	time growing (s)	time shortening (s)	ends with detachment?		event number	experiment condition	kinetochore type	kinetochore source strain	Dsn1:bead ratio	force (pN)	s.d. of force (pN)	time growing (s)	time shortening (s)	termination flag
1	AurB*-KD, 5 µM	Mps1-1	SBY8726	3300	0.885386	0.421594	29.505				1	AurB*, 0.5 µM	Mps1-1	SBY8726	3300	0.716118	0.940057	70.64				1	AurB*, 5 µM	Mps1-1	SBY8726	3300	1.17645	0.316466	135.235		yes
2	AurB*-KD, 5 µM	Mps1-1	SBY8726	3300	0.941147	0.382781	100.28	5.45499	yes		2	AurB*, 0.5 µM	Mps1-1	SBY8726	3300	2.2182	0.687886	52.62	3.595	yes		2	AurB*, 5 µM	Mps1-1	SBY8726	3300	0.811613	0.40773	73.14	92.535	yes
3	AurB*-KD, 5 µM	Mps1-1	SBY8726	3300	1.13005	0.336422	90.11				3	AurB*, 0.5 µM	Mps1-1	SBY8726	3300	0.625049	0.311352	826.26	97.395	yes		3	AurB*, 5 µM	Mps1-1	SBY8726	3300	0.829929	0.412287	72.185	48.33	yes
4	AurB*-KD, 5 µM	Mps1-1	SBY8726	3300	0.697447	0.308664	100.915				4	AurB*, 0.5 µM	Mps1-1	SBY8726	3300	0.812946	0.35965	41.54				4	AurB*, 5 µM	Mps1-1	SBY8726	3300	2.31558	0.343837	311.13	94.385
5	AurB*-KD, 5 µM	Mps1-1	SBY8726	3300	0.764342	0.472502	0.725006	135.53			5	AurB*, 0.5 µM	Mps1-1	SBY8726	3300	1.08982	0.375646	509.37		yes		5	AurB*, 5 µM	Mps1-1	SBY8726	3300	1.04376	0.308934	17.245		yes
6	AurB*-KD, 5 µM	Mps1-1	SBY8726	3300	0.797234	0.503304	520.86	59.915			6	AurB*, 0.5 µM	Mps1-1	SBY8726	3300	0.527592	0.493637	348.815		yes		6	AurB*, 5 µM	Mps1-1	SBY8726	3300	0.427597	0.386172	41.18	94.895
7	AurB*-KD, 5 µM	Mps1-1	SBY8726	3300	1.15395	0.313668		14.605	yes		7	AurB*, 0.5 µM	Mps1-1	SBY8726	3300	1.05716	0.236875	0.180008	79.045			7	AurB*, 5 µM	Mps1-1	SBY8726	3300	0.737306	0.380509	161.06
8	AurB*-KD, 5 µM	Mps1-1	SBY8726	3300	0.454926	0.418534	36.045	108.34			8	AurB*, 0.5 µM	Mps1-1	SBY8726	3300	1.24006	0.4205	30.62	90.04			8	AurB*, 5 µM	Mps1-1	SBY8726	3300	2.38114	0.361801	311.52		yes
9	AurB*-KD, 5 µM	Mps1-1	SBY8726	3300	0.241597	0.456406	557.47	66.58			9	AurB*, 0.5 µM	Mps1-1	SBY8726	3300	1.11319	0.454916	199.74	11.875			9	AurB*, 5 µM	Mps1-1	SBY8726	3300	1.14361	0.454179	352.915		yes
10	AurB*-KD, 5 µM	Mps1-1	SBY8726	3300	0.848925	0.211053	45.675	61.86			10	AurB*, 0.5 µM	Mps1-1	SBY8726	3300	1.09424	0.466696	317.24		yes		10	AurB*, 5 µM	Mps1-1	SBY8726	3300	1.0545	0.300169	114.68	31.305
11	AurB*-KD, 5 µM	Mps1-1	SBY8726	3300	0.889407	0.316307	108.82	55.285			11	AurB*, 0.5 µM	Mps1-1	SBY8726	3300	0.981692	0.41845	188.515		yes		11	AurB*, 5 µM	Mps1-1	SBY8726	3300	0.948665	0.36285	688.865	108.3	yes
12	AurB*-KD, 5 µM	Mps1-1	SBY8726	3300	0.84733	0.43992	233.18				12	AurB*, 0.5 µM	Mps1-1	SBY8726	3300	0.858166	0.395174	13	89.22			12	AurB*, 5 µM	Mps1-1	SBY8726	3300	0.878945	0.35124	225.54	85.4
13	AurB*-KD, 5 µM	Mps1-1	SBY8726	3300	1.02538	0.32625	387.8	78.22			13	AurB*, 0.5 µM	Mps1-1	SBY8726	3300	0.873752	0.464414	30.92	38.15	yes		13	AurB*, 5 µM	Mps1-1	SBY8726	3300	0.87402	0.418742		16.42
14	AurB*-KD, 5 µM	Mps1-1	SBY8726	3300	1.03533	0.485446	191.64	14.9			14	AurB*, 0.5 µM	Mps1-1	SBY8726	3300	0.878025	0.642384	477.575	2.51001			14	AurB*, 5 µM	Mps1-1	SBY8726	3300	0.870184	0.449896	579.055	120.85
15	AurB*-KD, 5 µM	Mps1-1	SBY8726	3300	1.02349	0.464486	122.96	32.585			15	AurB*, 0.5 µM	Mps1-1	SBY8726	3300	1.16872	0.648931	12.295	103.59			15	AurB*, 5 µM	Mps1-1	SBY8726	3300	0.988732	0.477699	86.73	182.115
16	AurB*-KD, 5 µM	Mps1-1	SBY8726	3300	1.0332	0.4739	94.275		yes		16	AurB*, 0.5 µM	Mps1-1	SBY8726	3300	0.881882	0.471743	151.67		yes		16	AurB*, 5 µM	Mps1-1	SBY8726	3300	1.06274	0.352619	504.235	201.5
17	AurB*-KD, 5 µM	Mps1-1	SBY8726	3300	2.01485	0.444506	67.45	10.745	yes		17	AurB*, 0.5 µM	Mps1-1	SBY8726	3300	0.488476	0.32278	48.475	38.825			17	AurB*, 5 µM	Mps1-1	SBY8726	3300	1.04801	0.489553	164.42		yes
18	AurB*-KD, 5 µM	Mps1-1	SBY8726	3300	1.25509	0.368744	447.28	169.56			18	AurB*, 0.5 µM	Mps1-1	SBY8726	3300	0.461063	0.328097	327.08	40.3199			18	AurB*, 5 µM	Mps1-1	SBY8726	3300	1.13784	0.379807	62.945	56.185	yes
19	AurB*-KD, 5 µM	Mps1-1	SBY8726	3300	0.759274	0.307414	118.435	172.995			19	AurB*, 0.5 µM	Mps1-1	SBY8726	3300	0.491172	0.46591	74.6201	24.415			19	AurB*, 5 µM	Mps1-1	SBY8726	3300	1.32389	0.43092	159.2	8.23001	yes
20	AurB*-KD, 5 µM	Mps1-1	SBY8726	3300	0.728621	0.487998	169.88				20	AurB*, 0.5 µM	Mps1-1	SBY8726	3300	0.484983	0.446166	100.12	42.545			20	AurB*, 5 µM	Mps1-1	SBY8726	3300	1.64451	0.366928	276.025	16.235	yes
21	AurB*-KD, 5 µM	Mps1-1	SBY8726	3300	1.18414	0.404831	23.655	5.28	yes		21	AurB*, 0.5 µM	Mps1-1	SBY8726	3300	0.513645	0.531528	212.46	52.7949	yes
22	AurB*-KD, 5 µM	Mps1-1	SBY8726	3300	1.45031	0.30322	16.185	69.495			22	AurB*, 0.5 µM	Mps1-1	SBY8726	3300	2.02105	0.389515	106.58	22.19								Mean (pN)		Total (h)	Total (h)
23	AurB*-KD, 5 µM	Mps1-1	SBY8726	3300	1.3992	0.420835	23.38	45.775			23	AurB*, 0.5 µM	Mps1-1	SBY8726	3300	2.00674	0.439081	566.68	6.12								1.13495		1.20481	0.321301
24	AurB*-KD, 5 µM	Mps1-1	SBY8726	3300	2.46518	0.434094		29.225			24	AurB*, 0.5 µM	Mps1-1	SBY8726	3300	1.99501	0.423239	290.53		yes							SD (pN)		Total growth + shortening (h)
25	AurB*-KD, 5 µM	Mps1-1	SBY8726	3300	2.40848	0.511248	25.94	5.33499			25	AurB*, 0.5 µM	Mps1-1	SBY8726	3300	0.727617	0.593358	659.56	4.20001	yes							0.480539		1.52611
26	AurB*-KD, 5 µM	Mps1-1	SBY8726	3300	2.3891	0.487187	54.165	7.71997			26	AurB*, 0.5 µM	Mps1-1	SBY8726	3300	1.23035	0.774471	146.72	91.25
27	AurB*-KD, 5 µM	Mps1-1	SBY8726	3300	2.43924	0.502912	147.92	12.2			27	AurB*, 0.5 µM	Mps1-1	SBY8726	3300	0.938854	0.468585	478.46	27.375
28	AurB*-KD, 5 µM	Mps1-1	SBY8726	3300	2.42427	0.526644	294.02	16.6599			28	AurB*, 0.5 µM	Mps1-1	SBY8726	3300	0.935913	0.529368	282.7	3.625
29	AurB*-KD, 5 µM	Mps1-1	SBY8726	3300	0.828134	0.313301	83.04	11.885			29	AurB*, 0.5 µM	Mps1-1	SBY8726	3300	0.964476	0.53535	173.48	11.05
30	AurB*-KD, 5 µM	Mps1-1	SBY8726	3300	0.8702	0.392644	567.92	114.795			30	AurB*, 0.5 µM	Mps1-1	SBY8726	3300	1.14124	0.593533	714.095	57.24
31	AurB*-KD, 5 µM	Mps1-1	SBY8726	3300	0.829981	0.418286	21.1	148.68			31	AurB*, 0.5 µM	Mps1-1	SBY8726	3300	1.31229	0.73488	185.595
32	AurB*-KD, 5 µM	Mps1-1	SBY8726	3300	1.04678	0.269297	258.03	226.71
33	AurB*-KD, 5 µM	Mps1-1	SBY8726	3300	1.06854	0.413008	139.76									Mean (pN)		Total (h)	Total (h)
34	AurB*-KD, 5 µM	Mps1-1	SBY8726	3300	0.7298	0.334888	72.64	59.475								1.0274		2.12171	0.260381
35	AurB*-KD, 5 µM	Mps1-1	SBY8726	3300	1.62975	0.364642		15.73								SD (pN)		Total growth + shortening (h)
36	AurB*-KD, 5 µM	Mps1-1	SBY8726	3300	1.62924	0.451559	227.4	18.36								0.473891		2.38209
37	AurB*-KD, 5 µM	Mps1-1	SBY8726	3300	1.55261	0.388369	150.86	153.02
38	AurB*-KD, 5 µM	Mps1-1	SBY8726	3300	0.923013	0.337913	108.195	150.1	yes
39	AurB*-KD, 5 µM	Mps1-1	SBY8726	3300	0.800776	0.452193	100.66	108.9
40	AurB*-KD, 5 µM	Mps1-1	SBY8726	3300	0.907586	0.342448	248.325	161.88
41	AurB*-KD, 5 µM	Mps1-1	SBY8726	3300	1.52743	0.780903	143.695	14.025	yes
42	AurB*-KD, 5 µM	Mps1-1	SBY8726	3300	1.03241	0.364211		108.025
43	AurB*-KD, 5 µM	Mps1-1	SBY8726	3300	0.615862	0.577346	681.255	166.645
44	AurB*-KD, 5 µM	Mps1-1	SBY8726	3300	1.64906	0.627402	163.47
45	AurB*-KD, 5 µM	Mps1-1	SBY8726	3300	2.75803	0.886847	229.445	4.48499
46	AurB*-KD, 5 µM	Mps1-1	SBY8726	3300	2.09931	0.804445	120.345	107.35
47	AurB*-KD, 5 µM	Mps1-1	SBY8726	3300	2.49088	0.876108	745.52	54.78
					Mean (pN)		Total (h)	Total (h)
					1.26971		2.24173	0.778642
					SD (pN)		Total growth + shortening (h)
					0.629366		3.02037

## Sheet: Figures 4a, 4b, and 4c
Summary data for Figures 4a, 4b, and 4c
experiment condition	kinetochore type	kinetochore source strain	Dsn1:bead ratio	force (pN)	s.d. of force (pN)	total time (h)	total number of detachments	total rate of detachment (h-1)	uncertainty in total rate of detachment (h-1)		time growing (h)	number of detachments during growth	number of catastrophe events	time shortening (s)†	number of detachments during shortening	number of rescue events
				F	eF	tdet	ndet	rdet	erdet		tdeta	ndeta	ncat	tdetd	ndetd	nres
AurB*-KD, 0.5 µM	Mps1-1	SBY8726	200	1.61579	0.463227	0.964199	10	10.3713	3.2797		0.964015	9	1	0.659974	1	0
AurB*-KD, 0.5 µM	Mps1-1	SBY8726	200	5.18519	0.659853	1.67513	12	7.16361	2.06796		1.58557	12	2	322.435	0	1
				F	eF	tdet	ndet	rdet	erdet		tdeta	ndeta	ncat	tdetd	ndetd	nres
AurB*, 0.5 µM	Mps1-1	SBY8726	200	1.54429	0.312144	1.03959	30	28.8574	5.26862		1.03584	27	4	13.505	3	1
AurB*, 0.5 µM	Mps1-1	SBY8726	200	5.03637	0.522527	1.6136	12	7.4368	2.14682		1.60058	12	2	46.8799	0	2
Statistical comparisons for Figures 4a, 4b, and 4c
conditions compared			p-values* for comparisons of total rates of detachment
			rdet
AurB* @ 1.5 pN vs. AurB* @ 5 pN			1.25903e-05
AurB* @ 1.5 pN vs. AurB*-KD @ 1.5 pN			0.00147585
AurB* @ 5 pN vs. AurB*-KD @ 5 pN			0.465824
AurB*-KD @ 1.5 pN vs. AurB*-KD @ 5 pN			0.197244
*computed using the E-test described in Krishnamoorthy & Thomson (2004) Journal of Statistical Planning and Inference 119:23-35.
†please note that shortening times were brief and are therefore given above in units of seconds, while growth and total durations were longer and are given in hours.
Individual event data for Figures 4a, 4b, and 4c
AurB*-KD at low force														AurB*-KD at high force														AurB* at low force														AurB* at high force
event number	experiment condition	kinetochore type	kinetochore source strain	Dsn1:bead ratio	force (pN)	s.d. of force (pN)	time growing (s)	time shortening (s)	ends with detachment?		includes catastrophe?	includes rescue?		event number	experiment condition	kinetochore type	kinetochore source strain	Dsn1:bead ratio	force (pN)	s.d. of force (pN)	time growing (s)	time shortening (s)	ends with detachment?		includes catastrophe?	includes rescue?		event number	experiment condition	kinetochore type	kinetochore source strain	Dsn1:bead ratio	force (pN)	s.d. of force (pN)	time growing (s)	time shortening (s)	ends with detachment?		includes catastrophe?	includes rescue?		event number	experiment condition	kinetochore type	kinetochore source strain	Dsn1:bead ratio	force (pN)	s.d. of force (pN)	time growing (s)
1	AurB*-KD, 0.5 µM	Mps1-1	SBY8726	200	1.14598	0.386914	205.415							1	AurB*-KD, 0.5 µM	Mps1-1	SBY8726	200	5.0506	0.314342	430.6		yes					1	AurB*, 0.5 µM	Mps1-1	SBY8726	200	1.43481	0.201016	27.69		yes					1	AurB*, 0.5 µM	Mps1-1	SBY8726	200	5.19055	0.299661	107.745
2	AurB*-KD, 0.5 µM	Mps1-1	SBY8726	200	1.73985	0.154423	97.05		yes					2	AurB*-KD, 0.5 µM	Mps1-1	SBY8726	200	6.37136	0.441589	164.33							2	AurB*, 0.5 µM	Mps1-1	SBY8726	200	1.25379	0.199928	203.63		yes					2	AurB*, 0.5 µM	Mps1-1	SBY8726	200	4.40599	0.373274	92.355
3	AurB*-KD, 0.5 µM	Mps1-1	SBY8726	200	1.12338	0.357407	279.36		yes					3	AurB*-KD, 0.5 µM	Mps1-1	SBY8726	200	4.53999	0.381288	661.75		yes					3	AurB*, 0.5 µM	Mps1-1	SBY8726	200	1.53841	0.153081	547.505							3	AurB*, 0.5 µM	Mps1-1	SBY8726	200	4.54705	0.290861	212.53
4	AurB*-KD, 0.5 µM	Mps1-1	SBY8726	200	1.25307	0.199918	203.88		yes					4	AurB*-KD, 0.5 µM	Mps1-1	SBY8726	200	4.7989	0.386866	388.635		yes					4	AurB*, 0.5 µM	Mps1-1	SBY8726	200	1.51867	0.192423	198.03	7.35501	yes		yes			4	AurB*, 0.5 µM	Mps1-1	SBY8726	200	4.71101	1.00385	126.605
5	AurB*-KD, 0.5 µM	Mps1-1	SBY8726	200	1.21541	0.189037	163.3		yes					5	AurB*-KD, 0.5 µM	Mps1-1	SBY8726	200	4.75492	0.357354	79.965							5	AurB*, 0.5 µM	Mps1-1	SBY8726	200	1.46432	0.161203	239.76	2.84			yes	yes		5	AurB*, 0.5 µM	Mps1-1	SBY8726	200	5.53166	0.504025	490.31
6	AurB*-KD, 0.5 µM	Mps1-1	SBY8726	200	1.3924	0.166647	440.125		yes					6	AurB*-KD, 0.5 µM	Mps1-1	SBY8726	200	4.61915	0.540927	603.095	162.76			yes	yes		6	AurB*, 0.5 µM	Mps1-1	SBY8726	200	1.46382	0.152374	23.94		yes					6	AurB*, 0.5 µM	Mps1-1	SBY8726	200	6.15197	0.37243	183.605
7	AurB*-KD, 0.5 µM	Mps1-1	SBY8726	200	1.75058	0.159993	252.435		yes					7	AurB*-KD, 0.5 µM	Mps1-1	SBY8726	200	5.27233	0.612765	362.125							7	AurB*, 0.5 µM	Mps1-1	SBY8726	200	1.7062	0.187327	38.845	1.68999	yes		yes			7	AurB*, 0.5 µM	Mps1-1	SBY8726	200	5.20741	0.403409	236.935
8	AurB*-KD, 0.5 µM	Mps1-1	SBY8726	200	1.99124	0.273068	275.97		yes					8	AurB*-KD, 0.5 µM	Mps1-1	SBY8726	200	5.32624	0.392904	1026.77	35.765			yes			8	AurB*, 0.5 µM	Mps1-1	SBY8726	200	1.67065	0.165348	122.885		yes					8	AurB*, 0.5 µM	Mps1-1	SBY8726	200	5.18367	0.203144	65.505
9	AurB*-KD, 0.5 µM	Mps1-1	SBY8726	200	2.9044	0.304636	66.4							9	AurB*-KD, 0.5 µM	Mps1-1	SBY8726	200	5.27306	0.275333	739.72							9	AurB*, 0.5 µM	Mps1-1	SBY8726	200	1.74506	0.153523	180.53		yes					9	AurB*, 0.5 µM	Mps1-1	SBY8726	200	4.36647	0.340125	507.38
10	AurB*-KD, 0.5 µM	Mps1-1	SBY8726	200	1.48404	0.25748	384.32							10	AurB*-KD, 0.5 µM	Mps1-1	SBY8726	200	4.03211	0.264247	164.875		yes					10	AurB*, 0.5 µM	Mps1-1	SBY8726	200	2.50341	0.144082	32.1	1.62	yes		yes			10	AurB*, 0.5 µM	Mps1-1	SBY8726	200	4.36732	0.39519	315.69
11	AurB*-KD, 0.5 µM	Mps1-1	SBY8726	200	2.27297	0.375389	51.98							11	AurB*-KD, 0.5 µM	Mps1-1	SBY8726	200	4.22781	0.331961	36.37		yes					11	AurB*, 0.5 µM	Mps1-1	SBY8726	200	1.63744	0.153529	239.26		yes					11	AurB*, 0.5 µM	Mps1-1	SBY8726	200	4.87391	0.412854	868.28
12	AurB*-KD, 0.5 µM	Mps1-1	SBY8726	200	1.35296	0.312158	24.56		yes					12	AurB*-KD, 0.5 µM	Mps1-1	SBY8726	200	5.68449	0.346121		123.91						12	AurB*, 0.5 µM	Mps1-1	SBY8726	200	1.23539	0.294327	54.22		yes					12	AurB*, 0.5 µM	Mps1-1	SBY8726	200	5.09905	0.404139	762.925
13	AurB*-KD, 0.5 µM	Mps1-1	SBY8726	200	1.55631	0.220258	528.37							13	AurB*-KD, 0.5 µM	Mps1-1	SBY8726	200	5.10543	0.249314	55.645							13	AurB*, 0.5 µM	Mps1-1	SBY8726	200	1.45375	0.150044	94.165		yes					13	AurB*, 0.5 µM	Mps1-1	SBY8726	200	4.7802	0.347212	181.75
14	AurB*-KD, 0.5 µM	Mps1-1	SBY8726	200	1.41802	0.150194	26.46		yes					14	AurB*-KD, 0.5 µM	Mps1-1	SBY8726	200	5.02245	0.306251	163.09							14	AurB*, 0.5 µM	Mps1-1	SBY8726	200	1.50904	0.366412	115.355		yes					14	AurB*, 0.5 µM	Mps1-1	SBY8726	200	4.90558	0.412778	230.285
15	AurB*-KD, 0.5 µM	Mps1-1	SBY8726	200	1.71961	0.160759	144.52							15	AurB*-KD, 0.5 µM	Mps1-1	SBY8726	200	5.80561	0.294459	59.92		yes					15	AurB*, 0.5 µM	Mps1-1	SBY8726	200	1.51333	0.359736	12.785		yes					15	AurB*, 0.5 µM	Mps1-1	SBY8726	200	5.75276	0.519574	596.4
16	AurB*-KD, 0.5 µM	Mps1-1	SBY8726	200	1.53244	0.211122	319.35	0.659973	yes		yes			16	AurB*-KD, 0.5 µM	Mps1-1	SBY8726	200	5.75961	0.397487	222.26		yes					16	AurB*, 0.5 µM	Mps1-1	SBY8726	200	1.34569	0.159778	178.865		yes					16	AurB*, 0.5 µM	Mps1-1	SBY8726	200	5.88227	0.329304	55.19
														17	AurB*-KD, 0.5 µM	Mps1-1	SBY8726	200	4.68419	0.263779	115.25		yes					17	AurB*, 0.5 µM	Mps1-1	SBY8726	200	1.49781	0.28083	41.93							17	AurB*, 0.5 µM	Mps1-1	SBY8726	200	5.22806	0.228	365.98
					Mean (pN)		Total (h)	Total (s)						18	AurB*-KD, 0.5 µM	Mps1-1	SBY8726	200	6.04028	0.282208	230.075		yes					18	AurB*, 0.5 µM	Mps1-1	SBY8726	200	2.17343	0.195688	11.365		yes					18	AurB*, 0.5 µM	Mps1-1	SBY8726	200	4.97381	0.299165	85.03
					1.61579		0.962082	0.659973						19	AurB*-KD, 0.5 µM	Mps1-1	SBY8726	200	4.84571	0.289398	21.065		yes					19	AurB*, 0.5 µM	Mps1-1	SBY8726	200	0.885303	0.23307	83.055		yes					19	AurB*, 0.5 µM	Mps1-1	SBY8726	200	5.27133	0.557264	14.87
					SD (pN)		Total growth + shortening (h)							20	AurB*-KD, 0.5 µM	Mps1-1	SBY8726	200	5.13543	0.343034	59.12		yes					20	AurB*, 0.5 µM	Mps1-1	SBY8726	200	1.51938	0.248937	29.69		yes					20	AurB*, 0.5 µM	Mps1-1	SBY8726	200	4.29724	0.354193	215.875
					0.463227		0.962265							21	AurB*-KD, 0.5 µM	Mps1-1	SBY8726	200	6.53933	0.496848	93.675		yes					21	AurB*, 0.5 µM	Mps1-1	SBY8726	200	1.6682	0.154407	116.21		yes
																												22	AurB*, 0.5 µM	Mps1-1	SBY8726	200	1.14988	0.171381	252.9		yes										Mean (pN)		Total (h)
																			Mean (pN)		Total (h)	Total (s)						23	AurB*, 0.5 µM	Mps1-1	SBY8726	200	1.40223	0.175882	119.115		yes										5.03637		1.58757
																			5.18519		1.57732	322.435						24	AurB*, 0.5 µM	Mps1-1	SBY8726	200	2.34351	0.16333	81.8		yes										SD (pN)		Total growth + shortening (h)
																			SD (pN)		Total growth + shortening (h)							25	AurB*, 0.5 µM	Mps1-1	SBY8726	200	1.40783	0.164586	48.425		yes										0.522527		1.60059
																			0.659853		1.66688							26	AurB*, 0.5 µM	Mps1-1	SBY8726	200	1.66254	0.163973	246.78		yes
																												27	AurB*, 0.5 µM	Mps1-1	SBY8726	200	1.35956	0.141796	50.02		yes
																												28	AurB*, 0.5 µM	Mps1-1	SBY8726	200	1.43358	0.100454	30.2		yes
																												29	AurB*, 0.5 µM	Mps1-1	SBY8726	200	1.40467	0.391693	12.26		yes
																												30	AurB*, 0.5 µM	Mps1-1	SBY8726	200	1.40288	0.175335	50.055		yes
																												31	AurB*, 0.5 µM	Mps1-1	SBY8726	200	1.55346	0.139079	59.715		yes
																												32	AurB*, 0.5 µM	Mps1-1	SBY8726	200	1.36446	0.265223	70.575		yes
																												33	AurB*, 0.5 µM	Mps1-1	SBY8726	200	1.73918	0.185392	104.1		yes
																																	Mean (pN)		Total (h)	Total (s)
																																	1.54429		1.03271	13.505
																																	SD (pN)		Total growth + shortening (h)
																																	0.312144		1.03646
[truncated: 4 more columns]

## Sheet: Supplementary Figure 1
Supplementary Figure 1a
	Western blots (anti-Flag and anti-Dam1)

## Sheet: Supplementary Figure 2
Supplementary Figure 2a
	Westerns (anti-Flag, top and anti-tubulin, bottom)

## Sheet: Supplementary Figure 3
Individual rupture force values for Supplementary Figure 3a
Individual rupture force values (pN)
Mps1-1	Mps1-1 + Dam1	Mps1-1 + Dam1 + ATP
6.12	8.6	7.81
6.44	10.61	9.17
4.87	9.05	8.82
4.4	8.56	7.44
4.9	13.31	12.72
6.09	14.33	8.75
6.2	15.74	7.05
3.37	9.81	4.99
4.01	11.47	5.86
4.83	15.23	15.12
3.77	8.52	9.51
6.01	12.65	5.62
11.09	17.37	6.03
3.81	8.07	8.1
9.39	6.08	11.16
4.8	5.29	20
3.73	3.57	9.84
9.46	5.12	20
	5.26	9.51
	20.74	13.79
Mean	6.56	9.48
5.73833	10.48
SD	13.49
2.13503	6.36	Mean
Counts	5.42	10.0367
18	13.1	SD
SEM	11.09	4.109
0.503231	11.31	Counts
	7.18	21
	13.36	SEM
	12.42	0.896657
	9.02
	5.88
	5.35
	18.48
	18.69
	13.69
	8.73
	Mean
	10.5261
	SD
	4.27068
	Counts
	38
	SEM
	0.692795

## Sheet: Supplementary Figures 5a and 5B
Summary data for Supplementary Figures 5a and 5b
experiment condition	kinetochore type	kinetochore source strain	Dsn1:bead ratio	force (pN)	s.d. of force (pN)	time shortening (h)	number of detachments during shortening	rate of detachment during shortening (h-1)	uncertainty in rate of detachment during shortening (h-1)
				F	eF	tdetd	ndetd	rdetd	erdetd
this work, AurB*-KD flow, 5 µM	Mps1-1	SBY8726	3300	1.26971	0.629366	0.778642	6	7.71	3.15
Akiyoshi 2010	WT	SBY8253	200	1.37895	0.434912	0.133772	12	89.7	25.9
Sarangapani 2013	Ndc80-7A	SBY8522	200	2.57	0.62	0.06	7	117.62	44.46
Miller 2016	WT	SBY8253	200	1	0.11	0.1	15	144.96	37.43
this work, no flow	Mps1-1	SBY8726	2300	1.22472	0.414721	0.287775	2	6.94987	4.9143
this work, no flow	Mps1-1	SBY8726	550	1.201	0.498899	0.249289	5	20.0571	8.96979
this work, no flow	Mps1-1	SBY8726	280	1.18272	0.227951	0.186426	9	48.2764	16.0921
Statistical comparisons for Supplementary Figures 5a and 5b
conditions compared			p-values* for comparisons of total rates of detachment
			rdetd
5 µM AurB*-KD vs. Akiyoshi 2010			4.07699e-07
5 µM AurB*-KD vs. Sarangapani 2013			5.73908e-06
5 µM AurB*-KD vs. Miller 2016			2.48863e-10
*computed using the E-test described in Krishnamoorthy & Thomson (2004) "A more powerful test for comparing two Poisson means." Journal of Statistical Planning and Inference 119:23-35.
Individual event data for Supplementary Figure 5a andS5b
high density of kinetochores on beads, no AurB flow											medium density of kinetochores on beads, no AurB flow											low density of kinetochores on beads, no AurB flow
event number	experiment condition	kinetochore type	kinetochore source strain	Dsn1:bead ratio	force (pN)	s.d. of force (pN)	time growing (s)	time shortening (s)	ends with detachment?		event number	experiment condition	kinetochore type	kinetochore source strain	Dsn1:bead ratio	force (pN)	s.d. of force (pN)	time growing (s)	time shortening (s)	ends with detachment?		event number	experiment condition	kinetochore type	kinetochore source strain	Dsn1:bead ratio	force (pN)	s.d. of force (pN)	time growing (s)	time shortening (s)	ends with detachment?
1	this work, no flow	Mps1-1	SBY8726	2300	0.7908	0.503694		89.825			1	this work, no flow	Mps1-1	SBY8726	550	1.15345	0.468025		14.485			1	this work, no flow	Mps1-1	SBY8726	280	1.11142	0.49817	4.2		yes
2	this work, no flow	Mps1-1	SBY8726	2300	0.980379	0.557504		191.14			2	this work, no flow	Mps1-1	SBY8726	550	0.86852	0.460441		10.455			2	this work, no flow	Mps1-1	SBY8726	280	1.29204	0.403713		70.82
3	this work, no flow	Mps1-1	SBY8726	2300	1.11142	0.49817	4.2		yes		3	this work, no flow	Mps1-1	SBY8726	550	1.27826	0.465667		24.92			3	this work, no flow	Mps1-1	SBY8726	280	0.725881	0.462057		14.9
4	this work, no flow	Mps1-1	SBY8726	2300	1.04081	0.343748		33.605			4	this work, no flow	Mps1-1	SBY8726	550	1.14668	0.423131		72.035			4	this work, no flow	Mps1-1	SBY8726	280	0.950463	0.527996		1.175	yes
5	this work, no flow	Mps1-1	SBY8726	2300	0.895172	0.388181		38.175			5	this work, no flow	Mps1-1	SBY8726	550	1.53863	0.415685		28.24			5	this work, no flow	Mps1-1	SBY8726	280	1.45336	0.48993		5.68	yes
6	this work, no flow	Mps1-1	SBY8726	2300	1.22272	0.432183		29.665			6	this work, no flow	Mps1-1	SBY8726	550	1.83982	0.456804		22.865			6	this work, no flow	Mps1-1	SBY8726	280	1.28306	0.499874		57.875
7	this work, no flow	Mps1-1	SBY8726	2300	0.976928	0.511454		17.2			7	this work, no flow	Mps1-1	SBY8726	550	0.916811	0.463445		60.095			7	this work, no flow	Mps1-1	SBY8726	280	1.25316	0.274194		107.01
8	this work, no flow	Mps1-1	SBY8726	2300	1.05157	0.546066		4.56			8	this work, no flow	Mps1-1	SBY8726	550	1.11142	0.49817	4.2		yes		8	this work, no flow	Mps1-1	SBY8726	280	1.30728	0.480793		14.455	yes
9	this work, no flow	Mps1-1	SBY8726	2300	1.24126	0.633846		2.74			9	this work, no flow	Mps1-1	SBY8726	550	1.27418	0.506037		9.675			9	this work, no flow	Mps1-1	SBY8726	280	1.28563	0.48764		77.28
10	this work, no flow	Mps1-1	SBY8726	2300	1.26909	0.550157		6.92			10	this work, no flow	Mps1-1	SBY8726	550	1.05418	0.520189		4.625			10	this work, no flow	Mps1-1	SBY8726	280	1.33839	0.550589		56.41
11	this work, no flow	Mps1-1	SBY8726	2300	1.21799	0.467716		28.29			11	this work, no flow	Mps1-1	SBY8726	550	0.999374	0.515647		9.515			11	this work, no flow	Mps1-1	SBY8726	280	1.01586	0.507884		60.6
12	this work, no flow	Mps1-1	SBY8726	2300	1.10575	0.458512		17.465			12	this work, no flow	Mps1-1	SBY8726	550	0.73971	0.517867	130.22	6.39502	yes		12	this work, no flow	Mps1-1	SBY8726	280	0.974623	0.545341		4.44	yes
13	this work, no flow	Mps1-1	SBY8726	2300	1.3156	0.515149		7.255			13	this work, no flow	Mps1-1	SBY8726	550	0.67038	0.56221		5.39	yes		13	this work, no flow	Mps1-1	SBY8726	280	1.19906	0.440095		10.225
14	this work, no flow	Mps1-1	SBY8726	2300	0.537497	0.497814		12.96			14	this work, no flow	Mps1-1	SBY8726	550	0.676802	0.599693		34.015			14	this work, no flow	Mps1-1	SBY8726	280	1.17013	0.420916		25.875
15	this work, no flow	Mps1-1	SBY8726	2300	0.91072	0.526319		8.25	yes		15	this work, no flow	Mps1-1	SBY8726	550	0.80353	0.59577		12.76			15	this work, no flow	Mps1-1	SBY8726	280	1.00067	0.462477		3.515
16	this work, no flow	Mps1-1	SBY8726	2300	1.03523	0.470422		19.985			16	this work, no flow	Mps1-1	SBY8726	550	0.563178	0.586263		19.1			16	this work, no flow	Mps1-1	SBY8726	280	0.943314	0.403877		4.97
17	this work, no flow	Mps1-1	SBY8726	2300	0.845706	0.5883		24.14			17	this work, no flow	Mps1-1	SBY8726	550	0.598086	0.592234		19.12			17	this work, no flow	Mps1-1	SBY8726	280	1.11618	0.493247		5.435	yes
18	this work, no flow	Mps1-1	SBY8726	2300	1.7287	0.522143		56.265			18	this work, no flow	Mps1-1	SBY8726	550	0.607957	0.596745		10.43			18	this work, no flow	Mps1-1	SBY8726	280	1.56326	0.475168		3.195	yes
19	this work, no flow	Mps1-1	SBY8726	2300	1.17928	0.51284		18.63			19	this work, no flow	Mps1-1	SBY8726	550	0.982148	0.558441		8.605			19	this work, no flow	Mps1-1	SBY8726	280	1.41784	0.34445		8.385
20	this work, no flow	Mps1-1	SBY8726	2300	1.19101	0.523443		25.64			20	this work, no flow	Mps1-1	SBY8726	550	1.02523	0.431656		8.825			20	this work, no flow	Mps1-1	SBY8726	280	1.24313	0.377327		26.475
21	this work, no flow	Mps1-1	SBY8726	2300	2.30536	0.511985		22.185	yes		21	this work, no flow	Mps1-1	SBY8726	550	2.72886	0.471751		57			21	this work, no flow	Mps1-1	SBY8726	280	1.26463	0.369127		24.435	yes
22	this work, no flow	Mps1-1	SBY8726	2300	2.15251	1.05278		61.98			22	this work, no flow	Mps1-1	SBY8726	550	1.73422	0.458209		48.01			22	this work, no flow	Mps1-1	SBY8726	280	1.3151	0.378235		44.745
23	this work, no flow	Mps1-1	SBY8726	2300	1.05817	0.562173		75.645			23	this work, no flow	Mps1-1	SBY8726	550	0.219166	0.442955		39.57			23	this work, no flow	Mps1-1	SBY8726	280	0.943084	0.379603		1.5	yes
24	this work, no flow	Mps1-1	SBY8726	2300	2.02383	0.466872		63.775			24	this work, no flow	Mps1-1	SBY8726	550	1.22797	0.473103		47.52			24	this work, no flow	Mps1-1	SBY8726	280	0.766485	0.402601		1.14	yes
25	this work, no flow	Mps1-1	SBY8726	2300	1.49615	0.48866		76.48			25	this work, no flow	Mps1-1	SBY8726	550	1.00996	0.502907		20.58			25	this work, no flow	Mps1-1	SBY8726	280	1.63402	0.353399		40.595
26	this work, no flow	Mps1-1	SBY8726	2300	1.15902	0.557392		103.215			26	this work, no flow	Mps1-1	SBY8726	550	1.49956	0.414962		7.625
											27	this work, no flow	Mps1-1	SBY8726	550	1.33293	0.396218		14.36								Mean (pN)		Total (h)	Total (h)
					Mean (pN)		Total (h)	Total (h)			28	this work, no flow	Mps1-1	SBY8726	550	1.06863	0.428545		8.575								1.18272		0.00116667	0.186426
					1.22472		0.00116667	0.287775			29	this work, no flow	Mps1-1	SBY8726	550	1.63804	0.445672		4.265	yes							SD (pN)		Total growth + shortening (h)
					SD (pN)		Total growth + shortening (h)				30	this work, no flow	Mps1-1	SBY8726	550	1.90032	0.423801		72.175								0.227951		0.187593
					0.414721		0.288942				31	this work, no flow	Mps1-1	SBY8726	550	1.60709	0.418806		40.03
											32	this work, no flow	Mps1-1	SBY8726	550	1.55608	0.432067		15.415	yes
											33	this work, no flow	Mps1-1	SBY8726	550	1.66892	0.428147		72.465
											34	this work, no flow	Mps1-1	SBY8726	550	1.794	0.421679		68.3	yes
																Mean (pN)		Total (h)	Total (h)
																1.201		0.0373389	0.249289
																SD (pN)		Total growth + shortening (h)
																0.498899		0.286628

## Sheet: Supplementary Figure 5d
Summary data for Supplementary Figure 5d
experiment condition	kinetochore type	kinetochore source strain	Dsn1:bead ratio	force (pN)	s.d. of force (pN)	total time (h)	total number of detachments	lifetime (holdtime) estimate (min)	uncertainty in lifetime estimate (min)
				F	eF	tdet	ndet	ht	eht
Akiyoshi 2010	WT	SBY8253	200	1.37895	0.434912	5.20376	15	20.8151	5.37442
Akiyoshi 2010	WT	SBY8253	200	2.51263	0.353319	10.6753	17	37.6774	9.13811
Akiyoshi 2010	WT	SBY8253	200	3.43485	0.321723	8.75117	11	47.7336	14.3922
Akiyoshi 2010	WT	SBY8253	200	4.76326	0.695419	7.52927	9	50.1951	16.7317
this work, no flow	Mps1-1	SBY8726	280	1.33154	0.353977	0.720766	3	14.4153	8.32269
this work, no flow	Mps1-1	SBY8726	280	4.93565	0.290427	3.63273	5	43.5928	19.4953
Statistical comparisons for Supplementary Figure 5d
conditions compared			p-values* for comparisons of lifetime estimates
			ht
this work @ 1.3 pN vs. this work @ 4.9 pN			0.0750184
this work @ 1.3 pN vs. Akiyoshi 2010 @ 1.4 pN			0.277524
this work @ 4.9 pN vs. Akiyoshi 2010 @ 4.8 pN			0.403571
*computed using the E-test described in Krishnamoorthy & Thomson (2004) "A more powerful test for comparing two Poisson means." Journal of Statistical Planning and Inference 119:23-35.
Individual event data for Supplemenatary Figure 5d
low force and low density of kinetochores on beads, no AurB flow											high force and low density of kinetochores on beads, no AurB flow
event number	experiment condition	kinetochore type	kinetochore source strain	Dsn1:bead ratio	force (pN)	s.d. of force (pN)	time growing (s)	time shortening (s)	ends with detachment?		event number	experiment condition	kinetochore type	kinetochore source strain	Dsn1:bead ratio	force (pN)	s.d. of force (pN)	time growing (s)	time shortening (s)	ends with detachment?
1	this work, no flow	Mps1-1	SBY8726	280	1.19265	0.27149	87.885	6.05501	yes		1	this work, no flow	Mps1-1	SBY8726	280	5.13789	0.452533	110.02
2	this work, no flow	Mps1-1	SBY8726	280	1.22926	0.358075	115.905	27.06			2	this work, no flow	Mps1-1	SBY8726	280	5.08252	0.434138	147.42	2.70499
3	this work, no flow	Mps1-1	SBY8726	280	1.36154	0.474278	249.67				3	this work, no flow	Mps1-1	SBY8726	280	5.06426	0.441536	192.72
4	this work, no flow	Mps1-1	SBY8726	280	1.21301	0.428114	249.325				4	this work, no flow	Mps1-1	SBY8726	280	5.08705	0.397662	45.27
5	this work, no flow	Mps1-1	SBY8726	280	1.87888	0.307022	324.345	7.78998			5	this work, no flow	Mps1-1	SBY8726	280	5.03409	0.394632	152.055
6	this work, no flow	Mps1-1	SBY8726	280	1.83132	0.326674	229.225				6	this work, no flow	Mps1-1	SBY8726	280	5.11407	0.495671	156.695
7	this work, no flow	Mps1-1	SBY8726	280	1.68142	0.250824	210.78				7	this work, no flow	Mps1-1	SBY8726	280	5.00622	0.425259	352.625
8	this work, no flow	Mps1-1	SBY8726	280	1.48503	0.718479	111.085				8	this work, no flow	Mps1-1	SBY8726	280	5.23205	0.518904	533.075
9	this work, no flow	Mps1-1	SBY8726	280	0.839146	0.429486	84.2				9	this work, no flow	Mps1-1	SBY8726	280	5.23256	0.307499	52.79
10	this work, no flow	Mps1-1	SBY8726	280	0.859293	0.437886	178.795				10	this work, no flow	Mps1-1	SBY8726	280	5.23004	0.518892	482.6
11	this work, no flow	Mps1-1	SBY8726	280	1.53932	0.402287	20.065				11	this work, no flow	Mps1-1	SBY8726	280	5.25257	0.388307	138.55
12	this work, no flow	Mps1-1	SBY8726	280	1.55014	0.416198	38.64	5.70999			12	this work, no flow	Mps1-1	SBY8726	280	5.19099	0.313848	264.04
13	this work, no flow	Mps1-1	SBY8726	280	1.61355	0.433183	6.65001				13	this work, no flow	Mps1-1	SBY8726	280	5.14708	0.31425	188.285
14	this work, no flow	Mps1-1	SBY8726	280	1.63402	0.353399		40.595			14	this work, no flow	Mps1-1	SBY8726	280	4.43713	0.465458	222.9		yes
15	this work, no flow	Mps1-1	SBY8726	280	1.56057	0.365936	290.32				15	this work, no flow	Mps1-1	SBY8726	280	5.02218	0.24115	58.91
16	this work, no flow	Mps1-1	SBY8726	280	0.778697	0.424616	71.355				16	this work, no flow	Mps1-1	SBY8726	280	4.93713	0.247056	85.75
17	this work, no flow	Mps1-1	SBY8726	280	0.840611	0.434617	44.065	25.625			17	this work, no flow	Mps1-1	SBY8726	280	4.97877	0.206501	157.785
18	this work, no flow	Mps1-1	SBY8726	280	0.874484	0.433201	88.945				18	this work, no flow	Mps1-1	SBY8726	280	5.03481	0.250761	425.26
19	this work, no flow	Mps1-1	SBY8726	280	1.10461	0.386515	49.045		yes		19	this work, no flow	Mps1-1	SBY8726	280	4.9806	0.227863	750.255
20	this work, no flow	Mps1-1	SBY8726	280	1.56326	0.475168		3.195	yes		20	this work, no flow	Mps1-1	SBY8726	280	4.98834	0.258179	102.82
											21	this work, no flow	Mps1-1	SBY8726	280	4.97487	0.329537	67.785
					Mean (pN)		Total (h)	Total (h)			22	this work, no flow	Mps1-1	SBY8726	280	4.83957	0.323203	54.54
					1.33154		0.680639	0.0322305			23	this work, no flow	Mps1-1	SBY8726	280	4.69061	0.451574	106.59
					SD (pN)		Total growth + shortening (h)				24	this work, no flow	Mps1-1	SBY8726	280	4.63069	0.471285	480.1
					0.353977		0.712869				25	this work, no flow	Mps1-1	SBY8726	280	4.68287	0.48537	399.04
											26	this work, no flow	Mps1-1	SBY8726	280	4.89461	0.515456	38.455
											27	this work, no flow	Mps1-1	SBY8726	280	5.05254	0.544938	239.45		yes
											28	this work, no flow	Mps1-1	SBY8726	280	4.61377	0.546697	123.33
											29	this work, no flow	Mps1-1	SBY8726	280	5.59353	0.552005	930.145
											30	this work, no flow	Mps1-1	SBY8726	280	5.52267	0.561141	276.46
											31	this work, no flow	Mps1-1	SBY8726	280	5.53567	0.495032	398.935
											32	this work, no flow	Mps1-1	SBY8726	280	4.48362	0.35122	13.47
											33	this work, no flow	Mps1-1	SBY8726	280	4.72651	0.440805	93.175
											34	this work, no flow	Mps1-1	SBY8726	280	5.28849	0.254041	266.505
											35	this work, no flow	Mps1-1	SBY8726	280	4.72849	0.351443	30.895	5.64
											36	this work, no flow	Mps1-1	SBY8726	280	4.72387	0.349537	54.16
											37	this work, no flow	Mps1-1	SBY8726	280	4.72586	0.350445	98.725
											38	this work, no flow	Mps1-1	SBY8726	280	4.71138	0.356793	61.835
											39	this work, no flow	Mps1-1	SBY8726	280	4.28267	0.334778	83.35
											40	this work, no flow	Mps1-1	SBY8726	280	4.27484	0.360735	709.31
											41	this work, no flow	Mps1-1	SBY8726	280	4.80276	0.365849	82.1		yes
											42	this work, no flow	Mps1-1	SBY8726	280	4.90001	0.379901	279.3
											43	this work, no flow	Mps1-1	SBY8726	280	4.97294	0.338579	666.94
											44	this work, no flow	Mps1-1	SBY8726	280	4.74442	0.238608	172.455
											45	this work, no flow	Mps1-1	SBY8726	280	4.76694	0.344827	366.21
											46	this work, no flow	Mps1-1	SBY8726	280	4.3897	0.253861	674.095
											47	this work, no flow	Mps1-1	SBY8726	280	4.87022	0.380366	123.575
											48	this work, no flow	Mps1-1	SBY8726	280	5.112	0.395368	321.115
											49	this work, no flow	Mps1-1	SBY8726	280	4.90953	0.434387	566.62
											50	this work, no flow	Mps1-1	SBY8726	280	4.96552	0.257847	138.98
											51	this work, no flow	Mps1-1	SBY8726	280	4.84005	0.24126	16.38		yes
											52	this work, no flow	Mps1-1	SBY8726	280	5.2122	0.409821	461.03		yes
																Mean (pN)		Total (h)	Total (h)
																4.93565		3.61524	0.00231805
																SD (pN)		Total growth + shortening (h)
																0.290427		3.61756
